# Supplementary material for: Prevalence of low birth weight and associated factors in Ethiopia: An umbrella review of systematic review and meta-analyses
Source: PLOS Glob Public Health. 2025 May 8;5(5):e0004556. doi: 10.1371/journal.pgph.0004556 (PMC12061095; doi:10.1371/journal.pgph.0004556)
Supplement: S2 Table — (XLSX) [file pgph.0004556.s004.xlsx]

## Sheet: Sheet1
S.no	Authors &year	Publication period of primary studies	Included study design	Search	Sample size	Risk of bias	Primary outcome of the review	Reported prevelance	Reported factors	Quality score
1	Getaneh et al.(2020)	2005-2020 and one unpublished study	25 studies(15 crossectional,5 cohort,and 5 case control)	PubMed/Medline, EMBASE,CINAHL, Cochrane library, Google and Google Scholar	4279	clear quality appraisal of studies reported using JBI	The prevalence of LBW among women who had PIH.	s 39.7% (95% CI: 33.3, 46.2)	pregnancy induced hypertension(OR = 3.89, 95% CI: 2.66, 5.69)	High
2	Habtegiorgis et al.(NA)	2018-2023	43 studies(25 crossectional,5 cohort and 13 case control)	PubMed/MEDLINE, Google Scholar, and Cochrane	19889	clear quality appraisal of studies reported using NOS	prevalence of low birth weight and its determinants in Ethiopia	19.16% (95% CI: 16.25, 22.07)	maternal age (OR: 2.46; 95% CI: 1.96 to 3.09), Ante Natal Care follow up (OR: 3.00; 95% CI: 1.86 to 4.84), Gestational Age (OR: 9.68; 95% CI: 5.88 to 15.94), Birth Interval (OR: 3.97; 95% CI: 1.13 to 13.97), Pregnancy Induced Hypertension (OR: 2.83; 95% CI: 1.34 to 5.97), and maternal anemic status (OR: 3.32 95% CI: 1.14 to 9.69)	Medium
3	Endalamaw et al.(2018)	1989-2017	33 studies(22 crossectional, 8 cohort and3 case control)	PubMed, Web of Science, Cochrane library, and Google Scholar	55085	clear quality appraisal of studies reported using JBI	prevalence and associated factors of low birth weight in Ethiopia	17.3% (95% CI: 14.1–20.4)	Maternal age < 20 years (AOR = 1.7; 95% CI:1.5–2.0), pregnancy interval < 24 months (AOR = 2.8; 95%CI: 1.4–4.2), BMI < 18.5 kg/m2 (AOR = 5.6; 95% CI: 1.7–9.4), and gestational age < 37 weeks at birth (AOR = 6.4; 95% CI: 2.5–10.3)	High
4	Gedefaw et al.(2020)	2013-2019	17 studies(14 crossectional and 3 case control) or 13 studies(crossectional)	PubMed, Google Scholar, Science Direct, a web of science and other gray literature	11,280(8,846)	clear quality appraisal of studies reported using JBI	To estimate the pooled prevalence of adverse fetal outcomes and its associated factors in Ethiopia.	10.06% (95% CI; 7.21–12.91)	None	High
5	Katiso et al.(2020)	1990-2017	28 studies(17 crossectional, 8 cohort,and 3 case control)	PubMed, Google Scholar, CINAHL, and African Journals Online	50110	clear quality appraisal of studies reported using JBI	Prevalence and Determinants of Low Birth Weight in Ethiopia	14.1% (95% CI: 11.2, 17.1)	female babies (OR , 1.5 (95% CI: 1.2, 1.7), prematurity (OR , 4.7 (95% CI: 1.5, 14.5), not attending prenatal care (OR ,1.7 (95% CI :1.4, 2.2), pregnancy-induced hypertension (OR ,6.7 (95% CI :3.5, 12.9), and rural areas (OR , 1.8 (95% CI :1.2, 2.6)	Medium
6	Zenebe et al.(2021)	2015-2020	24 studies(9 crossectional and 15 case control)	PubMed, Google Scholar, Web of Science and Cochrane Library	10967	risk of bias tool was used	To examine the relationship between iron and folic acid supplementation and birth weight in Ethiopia	0.221	iron with folic acid supplementation(OR,0.39 (95% CI 0.27–0.59)	Low
7	Tegegne et al.(2021)	2014-2020	24 studies(9 crossectional and 15 case control)	PUBMED and Advanced Google Scholar, References of studies	10989	risk of bias tool was used	To examine the relationship between iron with folic acid supplementation and low birth weight in Ethiopia	21.37	iron with folic acid supplementation (OR,0.37 (95%CI 0.25 to 0.55)	Low
8	Tamirat et al.(2020)	2000-2018	16 studies(9,crossectional, 4 case control,and 3 cohort)	PubMed, EMBASE, CINAHL, Web of Science, Scopus, and other gray literature sources	20484	clear quality appraisal of studies reported using JBI	Prevalence and Determinants of Low Birth Weight in Ethiopia	18% (95% CI: 13.9%, 22.2%)	Gestational age less than 37weeks was (AOR,7.8; 95% CI: 4.7, 12.95), no antenatal care (AOR,3.39; 95% CI: 1.65, 6.98), rural residence (AOR,2.44; 95% CI: 1.94,3.08) and women with medical illness during pregnancy (AOR,4.36; 95% CI: 2.55, 7.44)	Medium
9	Alebachew et al.(2021)	2015-2020	15 studies(8 case control and 7 crossectional) OR 7studies(4 case control and 3 crossectional)	Google scholar, HINARI, SCOPUS and PubMed	5343(2506)	clear quality appraisal of studies reported using NOS	The effect of substance use during pregnancy on birth outcome.	NA	alcohol use (95% CI: AOR 9.39; 2.84,15.94), Khat users (95%CI: AOR 3.19; 1.01, 5.37), antenatal cigarette smokers (95% CI: AOR 4.36 (1.75, 6.98),narghile users (95% CI: AOR 20.1; 3.94, 103)	High
10	Gebrahana et al.(2022)	2014-2022	17 studies(14 crossectional and 3 case control) OR 5 studies(2 case control and 3 crossectional)	Scopus, PubMed, Google Scholar, Embase, and CINAHL	10736(2526)	clear quality appraisal of studies reported using NOS	To determine the impact of intimate partner violence on birth outcomes	NA	intimate partner violence (AOR: 3.69, 95%CI 1.61–8.50)	Medium
11	Demelash et al.(2023)	2015-2021	17 studies(7 crossectional and 10 case control) OR 8 studies(5 crossectional and 3 case control)	PubMed, Google Scholar, and the Cochrane Library	18560(13352)	clear quality appraisal of studies reported using NOS	The association between maternal exposure to environmental factors and pregnancy outcomes.	NA	prenatal biomass fuel use(OR = 2.10, 95% CI: 1.33–3.31),no separate kitchen(OR=2.48, 95% CI: 1.25–4.92),Active cigarette smoker women (OR = 4.11, 95% CI: 2.82–5.89),passive smoker women(OR = 2.63, 95% CI: 1.09–6.35)	High
