# Supplementary material for: Prevalence of low birth weight and associated factors in Ethiopia: An umbrella review of systematic review and meta-analyses
Source: PLOS Glob Public Health. 2025 May 8;5(5):e0004556. doi: 10.1371/journal.pgph.0004556 (PMC12061095; doi:10.1371/journal.pgph.0004556)
Supplement: S4 Table — (XLSX) [file pgph.0004556.s006.xlsx]

## Sheet: Sheet1
Id.no	primary studies	Getaneh et al.(2020)	Habtegiorgis et al.(NA)	Endalamaw et al.(2018)	Gedefaw et al.(2020)	Katiso et al.(2020)	Zenebe et al.(2021)	Tegegne et al.(2021)	Tamirat et al.(2020)	Alebachew et al.(2021)	Gebrahana et al.(2022)	Demelash et al.(2023)
1	Zenebe K, Awoke T, Birhan N. Low birth weight & associated factors among newborns in Gondar town, north West Ethiopia: institutional based crosssectional study. Indo Global J. Pharm. 2014;4(2):74–80.	1		1		1
2	Vata PK, Chauhan NM, Nallathambi A, Hussein F. Assessment of prevalence of preeclampsia from Dilla region of Ethiopia. BMC Res Notes. 2015;8(1):816.	1
3	Asseffa NA, Demissie BW. Perinatal outcomes of hypertensive disorders in pregnancy at a referral hospital, Southern Ethiopia. PloS one. 2019;14(2): e0213240	1
4	Gebrehawerya T, Gebreslasie K, Admasu E, Gebremedhin M. Determinants of low birth weight among mothers who gave birth in Debremarkos referral hospital, Debremarkos town, east Gojam, Amhara region, Ethiopia. Neonat Pediatr Med. 2018;4(145):2.	1					1	1
5	Kebede B, Andargie G, Gebeyehu A. Birth outcome and correlates of low birth weight and preterm delivery among infants born to HIV-infected women in public hospitals of Northwest Ethiopia; 2013	1		1
6	Adane AA, Ayele TA, Ararsa LG, Bitew BD, Zeleke BM. Adverse birth outcomes among deliveries at Gondar University hospital, Northwest Ethiopia. BMC Pregnancy Childbirth. 2014;14(1):90	1		1	1	1
7	Ekubagewargies DT, Kassie DG, Takele WW. Maternal HIV infection and preeclampsia increased risk of low birth weight among newborns delivered at University of Gondar specialized referral hospital, Northwest Ethiopia, 2017. Ital J Pediatr. 2019;45(1):7.	1					1	1
8	Melese MF, Badi MB, Aynalem GL. Perinatal outcomes of severe preeclampsia/eclampsia and associated factors among mothers admitted in Amhara region referral hospitals, north West Ethiopia, 2018. BMC Res Notes. 2019;12(1):1–6.	1
9	Terefe W, Getachew Y, Hiruye A, Derbew M, Hailemariam D, Mammo D, Muhiye A. Patterns of hypertensive disorders of pregnancy and associated factors at Debre Berhan referral hospital, north Shoa, Amhara region. Ethiop Med J. 2015 ;53.	1
10	Bekela MB, Shimbre MS, Gebabo TF, Geta MB, Tonga AT, Zeleke EA, Sidemo NB, Getnet AB. Determinants of Low Birth Weight among Newborns Delivered at Public Hospitals in Sidama Zone, South Ethiopia: Unmatched Case-Control Study. J Pregnancy. 2020;2020	1	1
11	Desta M, Tadese M, Kassie B, Gedefaw M. Determinants and adverse perinatal outcomes of low birth weight newborns delivered in Hawassa University comprehensive specialized hospital, Ethiopia: a cohort study. BMC Res Notes. 2019;12(1):118.	1	1
12	Egata AD, Bafa TA. Predictors of low birth weight in newborn delivered in public Hospital of Gurage Zone, southern Ethiopia: a case-control study. Food Nutr Sci. 2019;10(4):428–38.	1
13	Gebremariam A. Factors predisposing to low birth weight in Jimma hospital south western Ethiopia. East Afr Med J. 2005;82(11):554.	1		1		1			1
14	Lake EA, Olana Fite R. Low birth weight and its associated factors among newborns delivered at wolaita sodo university teaching and referral hospital, southern Ethiopia, 2018. Int J Pediat. 2019;2019	1					1	1		1
15	Obsa M, Wolka Woticha E, Girma Weji B, Kassahun Dessu B, Dendir Wolde G, Gebremskel Girmay B, Tamru Bakru E, Belay L, Hussein Gediye M, Gobena Kute N. Neonatal and fetal outcomes of pregnant mothers with hypertensive disorder of pregnancy at hospitals in Wolaita zone, southern Ethiopia. J Midwifery Reprod Health. 2019;7(2):1615–20.	1
16	Anbesse J, Eyasu M: Maternal and perinatal outcomes of pregnancies complicated by eclampsia at Tikur Anbessa Hospital - A five year retrospective study. Ethiop J Reprod Health. 2014;7(1).	1
17	Lula G, Tsega A. The association between maternal characteristics and low birth weight delivery among neonates delivered in Gandhi hospital, Addis Ababa: a cross sectional study. J Fam Med Community Health. 2018;5(3):1151.	1
18	Mulu GB, Gebremichael B, Desta KW, Kebede MA, Aynalem YA, Getahun MB. Determinants of Low Birth Weight Among Newborns Delivered in Public Hospitals in Addis Ababa, Ethiopia: Case-Control Study. Pediatric Health Med Ther. 2020;11:119.	1	1					1
19	Wagnew M, Dessalegn M, Worku A, Nyagero J. Trends of preeclampsia/ eclampsia and maternal and neonatal outcomes among women delivering in addis ababa selected government hospitals, Ethiopia: a retrospective cross-sectional study. Pan Afr Med J. 2016;25(Suppl 2).	1				1
20	Seyom E, Abera M, Tesfaye M, Fentahun N. Maternal and fetal outcome of pregnancy related hypertension in Mettu Karl referral hospital, Ethiopia. J Ovarian Res. 2015;8(1):10.	1
21	Gudeta TA, Regassa TM. Prevalence of Pregnancy Induced Hypertension and Its Bad Birth Outcome among Women Attending Delivery Service. J Pregnancy Child Health. 2017;4(335):1–4.	1
22	Wolde Z, Segni H, Woldie M. Hypertensive disorders of pregnancy in Jimma University specialized hospital. Ethiop J Health Sci. 2011;21(3).	1
23	Berhe AK, Ilesanmi AO, Aimakhu CO, Mulugeta A. Effect of pregnancy induced hypertension on adverse perinatal outcomes in Tigray regional state, Ethiopia: a prospective cohort study. BMC Pregnancy Childbirth. 2020; 20(1):7.	1
24	Gudu W, Bekele D. A prospective review of eclampsia at a regional hospital, eastern Ethiopia: incidence, clinical correlates, management and pregnancy outcome. Ethiop Med J. 2018;56:125–32	1
25	Aboye W, Berhe T, Birhane T, Gerensea H. Prevalence and associated factors of low birth weight in Axum town, Tigray, North Ethiopia. BMC Res Notes. 2018;11:684. doi:10.1186/s13104-018-3801-z								1	1
26	Mehare T, Sharew Y. Prevalence and associated factors of low birth weight among term newborns in Dilla Town, Southern Ethiopia. Int J Pediatr. 2020;2020:8394578. doi:10.1155/2020/8394578						1	1
27	Abdo RA, Halil HM, Birhanu LZ, Defara DA, Kebede BA. Prevalence and Associated Factors of Adverse Birth Outcome Among Deliveries at Butajira Hospital,Southern Ethiopia. J Gynecol Womens Health. 2019;15(4):555920. https://doi.org/10.19080/JGWH.2019.15.555920				1
28	Abdo RA, Endalemaw TB, T FY. Prevalence and associated factors of adverse birth outcomes among women attended maternity Ward at Negest Elene Mohammed memorial general Hospital in Hosanna Town, SNNPR, Ethiopia. Journal of Womens Health Care. 2016;5(4).			1	1
29	H. Demelash, A. Motbainor, D. Nigatu, K. Gashaw, A. Melese, Risk factors for low birth weight in Bale zone hospitals, South-East Ethiopia: a case-control study, BMC Pregnancy Childbirth 15 (2015) 264. PMID: 26463177			1		1		1	1	1		1
30	E. Dendir, N. Deyessa, Substance use and birth weight among mothers attending public hospitals: a case control study, Ethiop. J. Health Dev. 31 (1) (2017) 27–35.									1		1
31	K. Tesfaye, et al., The Effect of Khat Chewing on Low Birthweight in Southern Ethiopia, 2018									1
32	Belete, et al., The effect of alcohol use during pregnancy on birth outcome in Southern Tigray. Northern Ethiopia, 2019									1
33	Tsegaye Mehare, Yewbmirt Sharew, Prevalence and associated factors of low birth weight among term newborns in dilla town, Southern Ethiopia, Int. J. Pediatr. (2020)									1		1
34	Mingude A.B., et al., Determinants of low birth weight among live birth newborns delivered at public hospitals in Gamo Gofa zone, South Ethiopia: unmatched case control study. SAGE open medicine, 2020. 8: p. 2050312120940544. https://doi.org/10.1177/2050312120940544 PMID: 32782793		1				1	1				1
35	Admasie A., Kumie A., and Worku A., Association of household fuel type, kitchen characteristics and house structure with child size at birth in Wolaita Sodo, Southern Ethiopia. The Open Public Health Journal, 2018. 11(1).											1
36	Sema A., et al., Associated factors with low birth weight in Dire Dawa City, Eastern Ethiopia: a crosssectional study. BioMed research international, 2019. 2019. https://doi.org/10.1155/2019/2965094 PMID: 31886197		1									1
37	Halil H., et al., Low Birth Weight and Risk Factors among Newborns at Nigist Eleni Mohammed Memorial Referral Hospital, Southern Ethiopia: A Cross-Sectional Study. Pediatr & Ther, 2019. 9(07): p. 2161–0665.19.											1
38	Kanno G.G., et al., Effect of biomass fuel use and kitchen location on maternal report of birth size: Cross-sectional analysis of 2016 Ethiopian Demographic Health Survey data. Public Health in Practice, 2021. 2: p. 100211. https://doi.org/10.1016/j.puhip.2021.100211 PMID: 36101582											1
39	Demelash H, Nigatu D, Gashaw K. A case-control study on intimate partner violence during pregnancy and low birth weight, Southeast Ethiopia. Obstetrics and gynecology international. 2015;2015.										1
40	Berhanie E, Gebregziabher D, Berihu H, Gerezgiher A, Kidane G. Intimate partner violence during pregnancy and adverse birth outcomes: a case-control study. Reproductive health. 2019; 16(1):1–9.										1
41	Musa A, Chojenta C, Loxton D. The association between intimate partner violence and low birth weight and preterm delivery in eastern Ethiopia: findings from a facility-based study. Midwifery. 2021; 92:102869.		1								1
42	Negussie D. Exposure to Maternal IPV and Low Birth Weight among Mothers Attending Public Hospitals, in Addis Ababa. 2016.										1
43	Laelago T, Belachew T, Tamrat M. Effect of intimate partner violence on birth outcomes. African health sciences. 2017; 17(3):681–9.										1
44	Madebo T. A two year retrospective study of birth weight in Sidamo regional hospital. Ethiop Med J. 1994;32(4):255–60			1		1
45	Korsak VS. Incidence and some perinatal problems of multiple pregnancies in a central referral hospital Addis Ababa. Ethiop Med J. 1989;27(4):217–21			1
46	Eshete A, Birhanu D, Wassie B. Birth outcomes among laboring mothers in selected health facilities of north Wollo zone, Northeast Ethiopia: a facility based cross-sectional study. Health. 2013;5(07):1141.			1	1
47	Teshome D, Telahun T, Solomon D. Abdulhamid I. a study on birth weight in a teaching-referral hospital, Gondar, Ethiopia. Cent. Afr. J. Med. 2006;52(1–2):8–11.			1		1			1
48	Edris M, Erakli G. The prevalence of low birth weight and factors associated with low birth weight delivery in Gondar region, north West Ethiopia. Ethiop. J. Heal. Dev. 2017;10:3.			1			1	1
49	Zeleke BM, Zelalem M, Mohammed N. Incidence and correlates of low birth weight at a referral hospital in Northwest Ethiopia. Pan Afr. Med. J. 2012;12(1).			1		1	1	1	1
50	Desalegn L. Determinants of low birth weight in Debre Berhan referral hospital, north Shoa zone, Amhara regional state, Ethiopia; a casecontrol study; 2015.			1		1
51	Aman Yesuf AY, Fikre Enquoselassie FE, Seifu Hagos SH, MA MA. Effect of Interpregnancy interval on low birth weight in Gondar and Bahir Dar referral hospital: a case control study from north West Ethiopia. Journal of Health, Medicine and Nursing. 2016:31.			1		1
52	Assefa N, Berhane Y, Worku A. Wealth status, mid upper arm circumference (MUAC) and antenatal care (ANC) are determinants for low birth weight in Kersa, Ethiopia. PLoS One. 2012;7(6):e39957			1		1			1
53	Nekatibeb G. Analysis of birth weight in Metu Karl hospital: south West Ethiopia. Ethiop Med J. 2007;45(2):195–202.			1		1
54	Asefa M, Tessema F. Patterns of birth weight at a community level in Southwest Ethiopia. Ethiopian Journal of Health Sciences. 2004;14(1).			1		1
55	Zerfu TA, Umeta M, Baye K. Dietary diversity during pregnancy is associated with reduced risk of maternal anemia, preterm delivery, and low birth weight in a prospective cohort study in rural Ethiopia. Am J Clin Nutr. 2016;103(6):1482–8.			1		1			1
56	Sheferaw T. Some factors associated with birth weight in Jima southwestern Ethiopia. Ethiopian medical journal. 1990;28(4):183–90			1		1
57	Mengesha HG, Wuneh AD, Weldearegawi B, Selvakumar DL. Low birth weight and macrosomia in Tigray, northern Ethiopia: who are the mothers at risk? BMC Pediatr. 2017;17(1):144.			1		1			1
58	Teklehaimanot N, Hailu T, Assefa H. Prevalence and factors associated with low birth weight in Axum and Laelay Maichew districts, North Ethiopia: a comparative cross sectional study. Int J Nutr Food Sci. 2014;3(6):560–6.			1		1	1	1
59	Gebregzabiherher Y, Haftu A. The prevalence and risk factors for low birth weight among term newborns in Adwa general hospital. Northern Ethiopia. 2017;2017:2149156.			1			1	1	1
60	Mulatu H, Betre M. Assessment of the magnitude and factors associated with low birth weight among newborns in public hospitals of Addis Ababa; 2015.			1			1	1
61	Gebremedhin M, Ambaw F, Admassu E, Berhane H. Maternal associated factors of low birth weight: a hospital based cross-sectional mixed study in Tigray, northern Ethiopia. BMC pregnancy and childbirth. 2015;15(1):222.			1		1			1
62	Enquoselassie F, Minyilshewa A. Changes in birth-weight of hospitaldelivered neonates in Addis Ababa. Ethiop J Health Dev. 2000;14(2):169–76.			1		1
63	Tema T. Prevalence and determinants of low birth weight in Jimma zone, Southwest Ethiopia. East Afr Med J. 2006;83(7):366.			1		1
64	Wado YD, Afework MF, Hindin MJ. Effects of maternal pregnancy intention, depressive symptoms and social support on risk of low birth weight: a prospective study from southwestern Ethiopia. PLoS One. 2014;9(5):e96304.			1		1
65	Feleke Y, Enquoselassie F. Maternal age, parity and gestational age on the size of the newborn in Addis Ababa. East Afr Med J. 1999;76(8):468–71.			1		1
66	Gebremedhin S, Enquselassie F, Umeta M. Independent and joint effects of prenatal zinc and vitamin a deficiencies on birthweight in rural Sidama, southern Ethiopia: prospective cohort study. PLoS One. 2012;7(12):e50213.			1		1
67	Tilahun T, Araya F, Tura G. Perinatal complications of twin deliveries at Jimma University specialized hospital, Southwest Ethiopia: a facility-based cohort study. Science, Technology and Arts Research Journal. 2015;4(1):134–8.			1
68	Gessessew A. Twin deliveries in a zonal hospital: ten years retrospective study. Ethiop Med J. 2007;45(1):55–9.			1
69	Mekonen HK, Nigatu B, Lamers WH. Birth weight by gestational age and congenital malformations in northern Ethiopia. BMC pregnancy and childbirth. 2015;15(1):76.			1
70	Mekbib T. Breech delivery and foetal outcome: a review of 291 cases. Ethiop Med J. 1995;33(3):175–82.			1
71	Eyowas FA, Negasi AK, Aynalem GE, Worku AG. Adverse birth outcome: a comparative analysis between cesarean section and vaginal delivery at Felegehiwot Referral Hospital, Northwest Ethiopia: a retrospective record review. Pediatric health, medicine and therapeutics. 2016;7:65.				1
72	Cherie N, Mebratu A. Adverse birth out comes and associated factors among delivered mothers in Dessie referral hospital, north East Ethiopia. J Womens Health Reprod Med. 2017;1(1):4.				1
73	Ediris M, Belachew T, Yadassa F, Getu K. Disparities in adverse pregnancy outcomes between advanced maternal age and younger age in Ethiopia: institution based comparative cross-sectional study. Int J Nursing and Mid. 2018;10(6):54–61.				1
74	Tsegaye B, Kassa A. Prevalence of adverse birth outcome and associated factors among women who delivered in Hawassa town governmental health institutions, South Ethiopia, in 2017. Reprod Health. 2018 Dec;15(1): 193.				1
75	Kassa GM, Arowojolu AO, Odukogbe AA, Yalew AW. Adverse neonatal outcomes of adolescent pregnancy in Northwest Ethiopia. PLoS One. 2019; 14(6):e0218259		1		1
76	Tesfay A, Abera H, Brhane G. Assessment of Magnitude and Associated Factors of Adverse Birth Outcomes among Deliveries at Suhul Hospital Shire, Tigray, Ethiopia From September, 2015 to February, 2016. Biomed J Sci Tech Res. 2017. BJSTR. MS.ID.000619;1(7). https://doi.org/10.26717/BJSTR. 2017.01.000619.				1
77	Lolaso T, Dessie Y, Oljira L. Magnitude of adverse birth outcome and associated factors among mothers delivering in Public Health Institutions of Kembata Tembaro Zone, Southern Ethiopia (Doctoral dissertation, Haramaya University).				1
78	Workie H. Adverse neonatal outcomes and associated risk factors in public and private hospitals of Mekelle city, Tigray, Ethiopia: Unmatched casecontrol study. Neonat Pediatr Med. 2018;04(8).				1
79	Kassahun EA, Mitku HD, Getu MA. Adverse birth outcomes and its associated factors among women who delivered in north Wollo zone, Northeast Ethiopia: a facility based cross-sectional study. BMC Res Notes. 2019;12(1):357.				1
80	Alemu T. and M. Umeta Prevalence and Predictors of "Small Size" Babies in Ethiopia: In-depth Analysis of the Ethiopian Demographic and Health Survey, 2011. Ethiopian journal of health sciences, 2016. 26(3): p. 243-250.								1
81	Kastro S., T. Demissie and B. Yohannes Low birth weight among term newborns in Wolaita Sodo town, South Ethiopia: a facility based crosssectional study. BMC Pregnancy and Childbirth, 2018. 18.								1
82	Kumlachew W., N. Tezera and A. Endalamaw Below normal birth weight in the Northwest part of Ethiopia. BMC Research Notes, 2018. 11(1): p. 611.								1
83	Asmare G. et al., Determinants of low birth weight among neonates born in Amhara Regional State Referral Hospitals of Ethiopia: Unmatched case control study. BMC Research Notes 2018. 11(1).		1				1	1	1
84	Gizaw B. and S. Gebremedhin Factors associated with low birthweight in North Shewa zone, Central Ethiopia: Case-control study. Italian Journal of Pediatrics 2018. 44(1).						1	1	1
85	Hailu L.D. and D.L. Kebede Determinants of Low Birth Weight among Deliveries at a Referral Hospital in Northern Ethiopia. Biomed Research International, 2018.								1
86	R. A. E. T. Abdo and F. Y. Tesso, “Prevalence and associated factors of adverse birth outcomes among women attended maternity ward at negest elene mohammed memorial general hospital in hosanna town, SNNPR. Ethiopia,” Journal Women’s Health Care, vol. 5, no. 324, 2016.					1
87	M. Y. Hadush, A. H. Berhe, and A. A. Medhanyie, “Foot length, chest and head circumference measurements in detection of low birth weight neonates in Mekelle, Ethiopia: a hospital based cross sectional study,” BMC Pediatrics, vol. 17, no. 1, p. 111, 2017.					1
88	A. Kebede and C. Larson, “'e health consequences of intrauterine growth retardation in southwestern Ethiopia,” Tropical Doctor, vol. 24, no. 2, pp. 64–69, 1994					1
89	A. E. T. Mihiretu, “Negash T perinatal death and associated factors in wolaita sodo referral hospital, southern Ethiopia: a facility based cross-sectional study,” Prim Health Care, vol. 7, p. 269.					1
90	Y. Tigistu, Low Birth Weight and Associated Factors in Public Health Facilities in Diredawa Town, Ethiopia, Harmaya University, Dire Dawa, Ethiopia, 2016.					1
91	Girma et al. Factors associated with low birthweight among newborns delivered at public health facilities of Nekemte town, West Ethiopia: a case control study BMC Pregnancy and Childbirth (2019) 19:220 https://doi.org/10.1186/s12884-019- 2372-x						1	1
92	Alemu. A et al Low birth weight: prevalence and associated factors among newborns at hospitals in KambataTembaro zone, southern Ethiopia 2018 Pan African Medical Journal. 2019; 34:68. doi:10.11604/pamj.2019.34.68.18234						1	1
93	Toru, T. and W. Anmut, Assessment of Low Birth Weight and Associated Factors Among Neonates in Butajira General Hospital, South Ethiopia, Cross Sectional Study, 2019. Int J Pediatr, 2020. 2020: p. 5841963.		1				1	1
94	Dilnessa T, Belete E, Tefera M (2018) Prevalence of low birth weight and associated factors among new born babies in Ataye Primary Hospital, North Shoa, Ethiopia. Asian J Med Health 2020:1–11		1				1	1
95	. Chanie.H et ale Prevalence of Low Birth Weight and Associated Factors Among Women Delivered in Debre Markos Referral Hospital, East Gojam, Ethiopia, 2017 Journal of Health, Medicine and Nursing Vol.53, 2018						1	1
96	Siyoum M, Melese T (2019) Factors associated with low birth weight among babies born at Hawassa University Comprehensive Specialized Hospital, Hawassa, Ethiopia. Ital J Pediatr 45(1):48		1				1
97	. Jember, D.A., Z.A. Menji, and Y.A. Yitayew, Low Birth Weight and Associated Factors Among Newborn Babies in Health Institutions in Dessie, Amhara, Ethiopia. J Multidiscip Healthc, 2020. 13: p. 1839-1848.		1				1	1
98	Adugna, D.G. and M.G. Worku, Maternal and neonatal factors associated with low birth weight among neonates delivered at the University of Gondar comprehensive specialized hospital, Northwest Ethiopia. Frontiers in pediatrics, 2022. 10: p. 899922-899922		1
99	Alamirew Aynie, A., T. Birhan Kassa, and D. Derebe Abie, Prevalence of Low Birth Weight and Its Determinants in Bahir Dar City, Amhara Region, North West Ethiopia: Health Facility Based CrossSectional Study. Biomedical Statistics and Informatics, 2020. 5(1): p. 1		1
100	Abebaw, N. and M. Abdu, Assessments of Birth Outcome of Twin Delivery and Associated Factors among Newborns in Dessie Referral Hospital, Dessie, Ethiopia, 2019. 2021. 2021: p. 2421843.		1
101	Sahlu, D., et al., Food insecurity and other possible factors contributing to low birth weight: A case control study in Addis Ababa, Ethiopia. Asian Pacific Journal of Reproduction, 2020. 9(4): p. 174		1
102	Legesse, M., et al., Level of physical activity and other maternal characteristics during the third trimester of pregnancy and its association with birthweight at term in South Ethiopia: a prospective cohort study. PloS one, 2020. 15(7): p. e0236136		1
103	. Tadesse, T. and M. Abebe, Magnitude and associated factors of low birth weight among term newborns delivered in Addis Ababa public hospitals, Ethiopia, 2021. 2023. 43(1): p. 2114332.		1
104	Fentie, E.A., H.Y. Yeshita, and M.M. Bokie, Low birth weight and associated factors among HIV positive and negative mothers delivered in northwest Amhara region referral hospitals, Ethiopia,2020 a comparative crossectional study. PLoS One, 2022. 17(2): p. e0263812.		1
105	Talie, A. and M. Taddele, Magnitude of Low Birth Weight and Associated Factors among Newborns Delivered in Dangla Primary Hospital, Amhara Regional State, Northwest Ethiopia, 2017. 2019. 2019: p. 3587239.		1
106	Workie, H.M. and T. Mehare, Prevalence and Associated Factors of Low Birth Weight among Term Newborns in Dilla Town, Southern Ethiopia. Glob Pediatr Health, 2020. 2020: p. 8394578		1
107	Alebel, A., et al., Factors associated with low birth weight at Debre Markos Referral Hospital, Northwest Ethiopia: a hospital based cross-sectional study. BMC Res Notes, 2019. 12(1): p. 105.		1
108	Debelo, B.T. and M. Hunie Asratie, Risk of Selected Fetal Adverse Pregnancy Outcomes at Advanced Maternal Age: A Retrospective Cohort Study in Debre Markos Referral Hospital, Northwest Ethiopia. 2020. 2020: p. 1875683.		1
109	Mekie, M. and W. Taklual, Magnitude of low birth weight and maternal risk factors among women who delivered in Debre Tabor Hospital, Amhara Region, Ethiopia: a facility based cross-sectional study. Ital J Pediatr, 2019. 45(1): p. 86		1
110	Fite, M.B., et al., Prevalence, predictors of low birth weight and its association with maternal iron status using serum ferritin concentration in rural Eastern Ethiopia: a prospective cohort study. BMC Nutr, 2022. 8(1): p. 70.		1
111	Walle, B.M., et al., Low birth weight and its associated factors in East Gojjam Zone, Amhara, Ethiopia. Biomed Res Int, 2022. 8(1): p. 124.		1
112	. Leyto, S.M. and K.U. Mare, Association of Placental Parameters with Low Birth Weight Among Neonates Born in the Public Hospitals of Hadiya Zone, Southern Ethiopia: An Institution-Based Cross-Sectional Study. 2022. 15: p. 5005-5014.		1
113	Zenebe, A., B. Eshetu, and S. Gebremedhin, Association between maternal HIV infection and birthweight in a tertiary hospital in southern Ethiopia: retrospective cohort study. Obstet Gynecol Int, 2020. 46(1): p. 70		1
114	al, B.H.J.e., Efects of inter-pregnancy intervals on preterm birth, low birth weight and perinatal deaths in urban South Ethiopia: a prospective cohort study. BMC Health Serv Res, 2021.		1
115	Wubetu, A.D., et al., Low birth weight: prevalence and associated factors among newborns at hospitals in Kambata-Tembaro zone, southern Ethiopia 2018. PLoS One, 2019. 34: p. 68.		1
116	Desta, S.A., A. Damte, and T. Hailu, Maternal factors associated with low birth weight in public hospitals of Mekelle city, Ethiopia: a case-control study. Ital J Pediatr, 2020. 46(1): p. 124.		1
117	Deriba, B.S. and K. Jemal, Determinants of Low Birth Weight Among Women Who Gave Birth at Public Health Facilities in North Shewa Zone: Unmatched Case-Control Study. Inquiry, 2021. 58: p. 469580211047199.		1
118	Arowojolu, A.O., et al., Factors associated with low birthweight among newborns delivered at public health facilities of Nekemte town, West Ethiopia: a case control study. PLoS One, 2019. 19(1): p. 220.		1
119	Cummins, A., et al., The effect of maternal anaemia on low birth weight among newborns in Northwest Ethiopia. BMJ Open, 2022. 12(1): p. 15280.		1
120	Bezabih, A.M., A.K. Adhanu, and Z. Abera, Nutritional and non-nutritional factors associated with low birth weight in Sawula Town, Gamo Gofa Zone, Southern Ethiopia. PLoS One, 2019. 12(1): p. 540.		1
121	Tadese, M., et al., Determinants of low birth weight among newborns delivered at Tirunesh Beijing General Hospital, Addis Ababa, Ethiopia: a case-control study. BMC Pregnancy Childbirth, 2021. 21(1): p. 794		1
122	Deressa, W., et al., Maternal and neonatal factors associated with low birth weight among neonates delivered at the University of Gondar comprehensive specialized hospital, Northwest Ethiopia. PLoS One, 2022. 10: p. 899922.		1
123	Alemayehu, M. and E.A. Lake, Low Birth Weight and Its Associated Factors among Newborns Delivered at Wolaita Sodo University Teaching and Referral Hospital, Southern Ethiopia, 2018. J Pregnancy, 2019. 2019: p. 4628301.		1
124	Wubetu, A.D. and Y.E. Amare, Newborn Birth Weight and Associated Factors Among MotherNeonate Pairs in Public Hospitals, North Wollo, Ethiopia. 2021. 12: p. 111-118.		1
125	Girma, N., et al., Magnitude and Determinants of Adverse Perinatal Outcomes in Tefera Hailu Memorial Hospital, Sekota Town, Northern Ethiopia. Obstet Gynecol Int, 2021. 8: p. 2333794x211015524.		1
126	Wachamo, T.M. and N. Bililign Yimer, Risk factors for low birth weight in hospitals of North Wello zone, Ethiopia: A case-control study. 2019. 14(3): p. e0213054		1
127	. Engidaw, M.T., T. Eyayu, and T. Tiruneh, The effect of maternal anaemia on low birth weight among newborns in Northwest Ethiopia. Scientific Reports, 2022. 12(1): p. 15280.		1
128	al, B.G.e., Factors associated with low birthweight in North Shewa zone, Central Ethiopia: casecontrol stud. BMC		1
129	Desta SA, Damte A, Hailu T (2020) Maternal factors associated with low birth weight in public hospitals of Mekelle city, Ethiopia: a case-control study. Ital J Pediatr 46(1):124						1
130	Gebremeskel F, Gultie T, Kejela G, Hailu D, Workneh Y (2017) Determinants of adverse birth outcome among mothers who gave birth at hospitals in Gamo Gofa Zone, Southern Ethiopia: a facility based case control study. Qual Prim Care 25(5):259–266						1	1
131	Gudeta TA, Regassa TM, Gamtesa LC, Lenjebo TL, Mengistu FWK (2019) Magnitude and factors associated with low birth weight among women delivered in public hospitals of Benchmaji, kefa and Sheka zones South west of Ethiopia, 2018. Ethiop J Reprod Health (EJRH) 11(4):7						1	1
132	Hailemichael HT, Debelew GT, Alema HB, Weldu MG, Misgina KH (2020) Determinants of adverse birth outcome in Tigrai region, North Ethiopia: hospital-based case-control study. BMC Pediatr 20(1):10						1	1
133	Liyew AM, Sisay MM, Muche AA (2020) Spatial distribution and factors associated with low birth weight in Ethiopia using data from Ethiopian demographic and health survey 2016: spatial and multilevel analysis						1	1
134	Selamawit D, Sisay T. Maternal and Perinatal outcomes of pregenancies complecated by preeclampsia/eclampsia at zewditu memorial hospital. Addis Ababa University school of graduate studies faculty of Medicine. 2015	1
